# Supplementary material for: Wearable Sports Vision Training May Improve Selected Visuomotor Outcomes and Hitting Precision in Collegiate Badminton Athletes: A Randomized Controlled Trial
Source: Diagnostics (Basel). 2026 Jun 8;16(12):1769. doi: 10.3390/diagnostics16121769 (PMC13298042; doi:10.3390/diagnostics16121769)
Supplement: Supplementary file 1 [file diagnostics-16-01769-s001.zip]

Archive with 1 entries (1 files):
- Table S1-diagnostics-4346111-supplementary.pdf
